# Supplementary material for: Changing epidemiology of nephrotic syndrome in Nigerian children: A cross-sectional study
Source: PLoS One. 2020 Sep 21;15(9):e0239300. doi: 10.1371/journal.pone.0239300 (PMC7505420; doi:10.1371/journal.pone.0239300)
Supplement: S1 File — (XLSX) [file pone.0239300.s001.xlsx]

## Sheet: Dataset for Childhood Nephrotic
Location	AKI_in	Gender	Year	Heightcm	Age_Diag	rAge	DBP	SBP	HTN	Prot_diag	Haem_Diag	Haem_Diag_A	Alb_Diag	Alb	Cr_diag	Chol_Diag	Chol	Sensitive	eGFR	HyperF	OtherImmuno	CT	Leva	Cyclop	MMF	Others	Diagnosis	rDiag	mDiag	BiopsyFindings	rTribe	rYear	mYear	rHaem	rHTN	Dur_Fup	dAge
LUT	no	M	2019	110	3.6	4	70	100	yes	4+	3+	yes	0.88	yes	#NULL!	297	yes	yes	#NULL!		no	no	no	no	no		SSNS	SSNS	SSNS	not in	Ibo	B	B	yes	yes	1	0-5
LUT	yes	M	2019	90	3.7	4	50	80	no	4+	no	no	#NULL!	no	0.41	450.5	yes	yes	90.6585	no	no	no	no	no	no		SSNS	SSNS	SSNS	not in	You	B	B	yes	yes	1	0-5
LUT	yes	M	2019	95	2.4	2	70	100	yes	6.4	3+	yes	1.6	yes	1.3	#NULL!	no	yes	30.1808	no	no	no	no	no	no		SSNS	SSNS	SSNS	not in	You	B	B	yes	yes	2.7	0-5
LUT	yes	M	2019	153.5	11.7699	12	80	135	yes	7.0	yes	yes	0.9	yes	0.16	446	yes	yes	396.222	yes	no	no	no	no	no		SSNS	SSNS	SSNS	not in	You	B	B	yes	yes	2.7	11-17
LUT	yes	M	2019	90	1.9	2	64	100	yes	4+	1+	yes	1.09	yes	1.26	319	yes	yes	29.5	no	no	no	no	no	no		SSNS	SSNS	SSNS		Ibo	B	B	yes	yes	2.8	0-5
LUT	yes	M	2019	104	3.3	3	60	90	no	4+	no	no	0.84	yes	0.52	593	yes	yes	82.6	no	no	no	no	no	no		SSNS	SSNS	SSNS		Ibo	B	B	yes	yes	2.9	0-5
LUT	yes	F	2019	80	2.1	2	70	120	yes	4+	1+	yes	2.62	yes	0.14	446	yes	yes	236	yes	no	no	no	no	no		SSNS	SSNS	SSNS	not in	Oth	B	B	yes	yes	3	0-5
LUT	no	F	2019	135	8.5	9	60	90	no	5.5	no	no	1.39	yes	#NULL!	335.4	yes	yes	#NULL!		no	no	no	no	no		SSNS	SSNS	SSNS	ND	You	B	B	yes	yes	3.2	6-10
LUT	yes	M	2019	109	5.12329	5	50	90	no	2+	no	no	2.42	yes	0.44	279	yes	yes	102.311	no	no	no	no	no	no		SSNS	SSNS	SSNS	ND	Ibo	B	B	yes	yes	3.5	0-5
LUT	yes	F	2019	115	5.01918	5	70	130	yes	4+	yes	yes	1.24	yes	0.31	669	yes	yes	153.21	yes	no	no	no	no	no		SSNS	SSNS	SSNS	not in	Oth	B	B	yes	yes	3.7	0-5
LUT	no	M	2019	132	12.6	13	#NULL!	#NULL!					#NULL!	no	#NULL!	#NULL!	no	yes	#NULL!		no	no	no	no	no		SSNS	SSNS	SSNS		Ibo	B	B	no	no	3.7	11-17
LUT	yes	M	2019	94	3	3	70	120	yes	9.0	3+	yes	0.8	yes	0.12	591	yes	yes	323.517	yes	no	no	no	no	no		SSNS	SSNS	SSNS	not in	Ibo	B	B	yes	yes	4.3	0-5
LUT	yes	M	2019	99	4.19178	4	90	140	yes	6.3	yes	yes	1.3	yes	0.14	422	yes	yes	292.05	yes	no	no	no	no	no		SSNS	SSNS	SSNS	not in	Ibo	B	B	yes	yes	4.3	0-5
LUT	no	M	2019	154.2	17.1068	17	90	120	yes	5.2	no	no	1.43	yes	#NULL!	534.4	yes	yes	#NULL!		no	no	no	no	no		SSNS	SSNS	SSNS	not in	Ibo	B	B	yes	yes	4.9	11-17
LUT	yes	M	2019	102	4.47123	4	70	100	no	0.2	no	no	1.19	yes	0.12	466	yes	yes	351.05	yes	no	no	no	no	no		SSNS	SSNS	SSNS	ND	You	B	B	yes	yes	5.4	0-5
LUT	no	F	2019	84.5	2.22466	2	#NULL!	#NULL!					#NULL!	no	#NULL!	#NULL!	no	yes	#NULL!		no	no	no	no	no		SSNS	SSNS	SSNS		Oth	B	B	no	no	5.6	0-5
LUT	yes	M	2019	133.4	9.7	10	70	90	no	7.3	2+	yes	0.65	yes	0.42	597	yes	yes	131.177	no	no	no	no	no	no		SSNS	SSNS	SSNS	not in	You	B	B	yes	yes	6.2	6-10
LUT	yes	F	2019	134.5	9.07945	9	62	108	no	3+	no	no	1.1	yes	0.24	363.5	yes	yes	231.452	yes	no	no	no	no	no		SSNS	SSNS	SSNS	ND	You	B	B	yes	yes	6.6	6-10
LUT	yes	M	2019	131.5	9.34795	9	90	130	yes	6.6	no	no	0.45	yes	0.29	378	yes	yes	187.274	yes	no	no	no	no	no		SSNS	SSNS	SSNS	ND	You	B	B	yes	yes	7.7	6-10
LUT	yes	F	2019	100.5	3.60274	4	60	100	no	8.0	no	no	2.68	yes	0.17	123.7	yes	yes	244.156	yes	no	no	no	no	no		SSNS	SSNS	SSNS	ND	You	B	B	yes	yes	7.9	0-5
LUT	yes	F	2019	124	7.46575	7	70	100	no		no	no	0.87	yes	0.3	457	yes	yes	170.707	yes	no	no	no	no	no		SSNS	SSNS	SSNS	not in	Ibo	B	B	yes	yes	9	6-10
LUT	no	F	2019	115	5.96438	6	50	90	no	3+	no	no	1.66	yes	#NULL!	360	yes	yes	#NULL!		no	no	no	no	no		SSNS	SSNS	SSNS	not in	You	B	B	yes	yes	9.1	6-10
LUT	yes	M	2019	132.4	10.4301	10	50	90	no	3+	no	no	3.4	yes	0.25	365	yes	no	218.725	yes	no	no	no	no	no		SRNS	SRNS	SRNS	for bi	Oth	B	B	yes	yes	9.7	6-10
LUT	yes	M	2019	151.5	11.1342	11	50	90	no	4+	1+	yes	2	yes	0.73	536.5	yes	yes	85.7116	no	no	no	no	no	no		SSNS	SSNS	SSNS		Ibo	B	B	yes	yes	9.9	11-17
LUT	yes	M	2019	124	7.92603	8	60	128	yes	4+	no	no	1.99	yes	1.74	168.7	yes	yes	29.4322	no	no	no	no	no	no		SSNS	SSNS	SSNS		You	B	B	yes	yes	2.2	6-10
LUT	yes	F	2019	114	6.85753	7	70	100	no	4+	no	no	1.15	yes	0.32	425	yes	yes	147.131	no	no	no	no	no	no		SSNS	SSNS	SSNS		You	B	B	yes	yes	10.5	6-10
LUT	no	M	2019	94.2	2.92329	3	#NULL!	86	no	3+	no	no	1.6	yes	#NULL!	#NULL!	no	yes	#NULL!		no	no	no	no	no		SSNS	SSNS	SSNS	not in	You	B	B	yes	yes	3.2	0-5
LUT	yes	F	2019	168	14.2959	14	90	140	yes	4+	no	no	0.93	yes	1.3	299	yes	no	53.3723	no	yes	yes	no	no	no		Late SR	SRNS	SRNS	FSGS	Ibo	B	B	yes	yes	11.2	11-17
LUT	no	M	2019	164	14	14	60	100	no	9.9			1.9	yes	#NULL!	344.2	yes	no	#NULL!		yes	no	no	no	yes		SRNS	SRNS	SRNS	FSGS	Ibo	B	B	no	yes	12.1	11-17
LAS	yes	F	2018	130	8.46575	8	#NULL!	#NULL!	no	3+	no	no	1.2	yes	0.8	522	yes	yes	67.1125	no	no	no	no	no	no		SSNS	SSNS	SSNS		Oth	B	B	yes	yes	0.6	6-10
LUT	yes	M	2018	103	4	4	#NULL!	#NULL!		4.6			1.37	yes	0.14	575	yes	yes	303.85	yes	no	no	no	no	no		SSNS	SSNS	SSNS	not in	You	B	B	no	no	13.4	0-5
LAS	yes	F	2018	115	5.98082	6	#NULL!	#NULL!	no	2+	yes	yes	1.78	yes	0.6	155	yes	yes	79.1583	no	no	no	no	no	no		SSNS	SSNS	SSNS	not in	Ibo	B	B	yes	yes	1.5	6-10
LUT	yes	F	2018	109	4.21096	4	90	124	yes	4+	3+	yes	1	yes	0.86	568.4	yes	yes	52.3453	no	yes	no	yes	yes	no		SD	FRSD	SSNS	not in	Ibo	B	B	yes	yes	14.4	0-5
LUT	yes	F	2018	93.6	2.67671	3	80	120	yes	3+	no	no	0.79	yes	0.3	607.1	yes	yes	128.856	no	no	no	no	no	no		SSNS	SSNS	SSNS	not in	You	B	B	yes	yes	14.6	0-5
LAS	yes	M	2018	110	5.12603	5	69	95	no	3+	no	no	0.8	yes	0.7	204.6	yes	yes	64.9	no	no	no	no	no	no		SSNS	SSNS	SSNS	not in	You	B	B	yes	yes	2.5	0-5
LAS	yes	M	2018	102	3.83562	4	78	122	yes		yes	yes	1.8	yes	0.67	69.6	yes	yes	62.8746	no	no	no	no	no	no		SSNS	SSNS	SSNS		You	B	B	yes	yes	2.5	0-5
LUT	no	M	2018	152.5	12.4932	12	#NULL!	#NULL!					#NULL!	no	#NULL!	#NULL!	no	no	#NULL!		yes	yes	no	no	yes		SRNS	SRNS	SRNS		Ibo	B	B	no	no	15.2	11-17
LUT	yes	M	2018	118	7.19726	7	80	110	yes	3+	1+	yes	1.8	yes	0.42	269	yes	yes	116.033	no	no	no	no	no	no		SSNS	SSNS	SSNS	not in	You	B	B	yes	yes	15.8	6-10
LUT	yes	M	2018	111	5.27397	5	65	100	no	4+	no	no	1.2	yes	0.66	355.8	yes	yes	69.4591	no	no	no	no	no	no		SSNS	SSNS	SSNS	not in	You	B	B	yes	yes	15.8	0-5
LUT	yes	F	2018	85	1.98082	2	60	100	no	3+	2+	yes	0.5	yes	0.1	444.7	yes	yes	351.05	yes	no	no	no	no	no		SSNS	SSNS	SSNS	not in	Ibo	B	B	yes	yes	15.8	0-5
LAS	yes	F	2018	95	3.0137	3	#NULL!	#NULL!			no	no	1.5	yes	0.2	402.2	yes	yes	196.175	yes	no	no	no	no	no		SSNS	SSNS	SSNS		Ibo	B	B	yes	no	3.7	0-5
LUT	yes	F	2018	100	3.59452	4	50	90	no	3+	no	no	1.8	yes	0.44	355.8	yes	no	93.8636	no	yes	yes	no	no	no		SRNS	SRNS	SRNS	FSGS	You	B	B	yes	yes	17	0-5
LAS	no	F	2018	124.5	7.58082	8	#NULL!	#NULL!					#NULL!	no	#NULL!	#NULL!	no	yes	#NULL!		no	no	no	no	no		SSNS	SSNS	SSNS		You	B	B	no	no	5.1	6-10
LUT	yes	M	2018	97.2	3.27945	3	70	96	no	3+	1+	yes	1	yes	0.19	228.2	yes	yes	211.282	yes	no	no	no	no	no		SSNS	SSNS	SSNS	not in	Ibo	B	B	yes	yes	17.8	0-5
LAS	no	M	2018	127	7.8	8	#NULL!	#NULL!					#NULL!	no	#NULL!	#NULL!	no	yes	#NULL!		no	no	no	no	no		SSNS	SSNS	SSNS	not in	You	B	B	no	no	6.9	6-10
LAS	yes	M	2018	119	6.48767	6	73	107	no	3+	no	no	2	yes	0.25	#NULL!	no	yes	196.588	yes	no	no	no	no	no		SSNS	SSNS	SSNS	not in	You	B	B	yes	yes	7	6-10
LAS	yes	M	2018	92	2.53699	3	60	86	no	3+	no	no	1.9	yes	1.6	372	yes	yes	23.7475	no	no	no	no	no	no		SSNS	SSNS	SSNS	not in	Ibo	B	B	yes	yes	7	0-5
LAS	yes	F	2018	104	4.24384	4	74	91	no	3+	no	no	1.2	yes	0.2	711.5	yes	yes	214.76	yes	no	no	no	no	no		SSNS	SSNS	SSNS	not in	You	B	B	yes	yes	8.1	0-5
LUT	yes	F	2018	114.4	4.70137	5	40	80	no	11.	no	no	1.23	yes	0.2	404.4	yes	yes	236.236	yes	no	no	no	no	no		SSNS	SSNS	SSNS	not in	You	B	B	yes	yes	20.3	0-5
LUT	yes	F	2018	111	5.38904	5	#NULL!	#NULL!	yes	3+	yes	yes	1.1	yes	0.58	344.2	yes	yes	79.0397	no	no	no	no	no	no		SSNS	SSNS	SSNS	ND	You	B	B	yes	yes	1.3	0-5
LUT	yes	F	2018	100	3.63014	4	50	80	no	3+	yes	yes	1.2	yes	0.51	456.3	yes	yes	80.9804	no	no	no	no	no	no		SSNS	SSNS	SSNS		Ibo	B	B	yes	yes	23.3	0-5
LUT	yes	M	2018	173	12.8493	13	90	120	yes	3+	no	no	2	yes	0.89	235.5	yes	yes	80.2798	no	no	no	no	no	no		SSNS	SSNS	SSNS	not in	Ibo	B	B	yes	yes	23.3	11-17
LAS	yes	F	2018	137.5	9.72877	10	#NULL!	#NULL!			no	no	1.6	yes	1.2	250	yes	yes	47.3229	no	no	no	no	no	no		SSNS	SSNS	SSNS	not in	Hau	B	B	yes	no	11.6	6-10
LAS	yes	F	2018	110	5.14795	5	71	104	no	2+	yes	yes	#NULL!	no	0.2	327	yes	yes	227.15	yes	no	no	no	no	no		SSNS	SSNS	SSNS	not in	Ibo	B	B	yes	yes	11.7	0-5
LAS	yes	M	2018	108.5	4.91233	5	#NULL!	#NULL!		3+	no	no	1.3	yes	0.44	449	yes	yes	101.842	no	no	no	no	no	no		SSNS	SSNS	SSNS		You	B	B	yes	no	11.9	0-5
LUT	yes	F	2017	101.5	5.36712	5	50	90	no	2+	yes	yes	0.7	yes	0.54	413.8	yes	yes	77.6287	no	no	no	no	no	no		SSNS	SSNS	SSNS		Ibo	B	B	yes	yes	3	0-5
LUT	yes	M	2017	137	9	9	50	70	no	3+	no	no	1	yes	0.22	409.27	yes	yes	257.186	yes	no	no	no	no	no		SSNS	SSNS	SSNS	ND	You	B	B	yes	yes	1	6-10
LUT	yes	F	2017	85	1.68767	2	40	70	no	3+	yes	yes	1.3	yes	0.2	#NULL!	no	yes	175.525	yes	no	no	no	no	no		SSNS	SSNS	SSNS	ND	You	B	B	yes	yes	1	0-5
LUT	yes	M	2017	138.5	8.43014	8	80	110	yes	7.6	no	no	1	yes	0.27	401.5	yes	yes	211.854	yes	no	no	no	no	no		SSNS	SSNS	SSNS	not in	You	B	B	yes	yes	25.4	6-10
LAS	yes	F	2017	128	8.4411	8	#NULL!	#NULL!		15.	no	no	1.3	yes	0.2	719.3	yes	yes	264.32	yes	no	no	no	no	no		SSNS	SSNS	SSNS		You	B	B	yes	no	14.2	6-10
LUT	yes	M	2017	107	4.64658	5	90	130	yes	1.7	yes	yes	0.99	yes	0.89	440.8	yes	no	49.6528	no	yes	yes	no	no	no		SRNS	SRNS	SRNS	ND	You	B	B	yes	yes	15.6	0-5
LUT	yes	M	2017	85	1.59178	2	50	80	no	31.	no	no	1	yes	0.2	555.89	yes	yes	175.525	yes	no	no	no	no	no		SSNS	SSNS	SSNS		You	B	B	yes	yes	26.7	0-5
LUT	yes	M	2017	125	6.15616	6	80	120	yes	3+	1+	yes	1.3	yes	0.54	389.96	yes	yes	95.6019	no	no	no	no	no	no		SSNS	SSNS	SSNS	not in	You	B	B	yes	yes	27.2	6-10
LAS	yes	M	2017	98.5	3.30959	3	60	90	no	3+	no	no	1.5	yes	0.22	#NULL!	no	yes	184.911	yes	no	no	no	no	no		SSNS	SSNS	SSNS		You	B	B	yes	yes	15.3	0-5
LUT	yes	F	2017	118	5.39452	5	70	100	no		no	no	0.9	yes	0.32	641.9	yes	yes	152.294	yes	no	no	no	no	no		SSNS	SSNS	SSNS	not in	Ibo	B	B	yes	yes	27.5	0-5
LAS	yes	M	2017	127	7.92329	8	#NULL!	#NULL!		3+	no	no	2.1	yes	0.51	464	yes	yes	102.845	no	no	no	no	no	no		SSNS	SSNS	SSNS	not in	Ibo	B	B	yes	no	15.7	6-10
LUT	yes	M	2017	99.3	3.21096	3	70	120	yes	3+	1+	yes	1.1	yes	0.27	451.7	yes	yes	151.892	yes	yes	no	yes	no	no		SD	FRSD	SSNS	not in	Ibo	B	B	yes	yes	27.9	0-5
LAS	yes	M	2017	102	3.84384	4	46	86	no	5.3	no	no	2.1	yes	0.31	#NULL!	no	yes	135.89	no	no	no	no	no	no		SSNS	SSNS	SSNS		You	B	B	yes	yes	16.2	0-5
LUT	no	F	2017	103	2.06027	2	#NULL!	#NULL!					#NULL!	no	#NULL!	#NULL!	no	yes	#NULL!		no	no	no	no	no		SSNS	SSNS	SSNS	not in	Oth	B	B	no	no	13.5	0-5
LAS	yes	F	2017	110	5.1	5	70	88	no	3+			1.46	yes	0.82	319	yes	yes	55.4024	no	no	no	no	no	no		SSNS	SSNS	SSNS		You	B	B	no	yes	17	0-5
LAS	yes	M	2017	143.5	11.1397	11	#NULL!	#NULL!		3+	yes	yes	2.7	yes	1.04	201.7	yes	yes	56.9861	no	no	no	no	no	no		SSNS	SSNS	SSNS	not in	Ibo	B	B	yes	no	17.4	11-17
LUT	yes	F	2017	86	1.90411	2	60	90	no	11.	yes	yes	0.9	yes	0.1	409.27	yes	yes	355.18	yes	no	no	no	no	no		SSNS	SSNS	SSNS	ND	You	B	B	yes	yes	29.8	0-5
LAS	yes	M	2017	172	15.6767	16	180	240	yes	3.3	yes	yes	3.6	yes	1.02	339.7	yes	no	69.6431	no	yes	yes	no	no	yes		SRNS	SRNS	SRNS	FSGS	Ibo	B	B	yes	yes	18.3	11-17
LUT	yes	F	2017	95	2.90959	3	#NULL!	#NULL!		8.5			0.8	yes	0.07	378.3	yes	yes	560.5	yes	no	no	no	no	no		SSNS	SSNS	SSNS	not in	Ibo	B	B	no	no	0.9	0-5
LUT	yes	F	2017	128.4	7.07397	7	70	100	no		no	no	1	yes	0.29	648.65	yes	yes	182.859	yes	no	no	no	no	no		SSNS	SSNS	SSNS	ND	You	B	B	yes	yes	31	6-10
LAS	yes	F	2017	100	3.63562	4	65	100	yes	3+	no	no	1.24	yes	0.8	573	yes	yes	51.625	no	no	no	no	no	no		SSNS	SSNS	SSNS	not in	You	B	B	yes	yes	19.3	0-5
LAS	yes	F	2017	111	5.26301	5	92	108	yes	3+	yes	yes	2.4	yes	1.6	185.3	yes	yes	28.6519	no	no	no	no	no	no		SSNS	SSNS	SSNS	not in	Ibo	B	B	yes	yes	19.5	0-5
LUT	yes	F	2017	147.5	13.5068	14	60	100	no	3+	no	no	1.6	yes	1.02	274.1	yes	yes	59.723	no	no	no	no	no	no		SSNS	SSNS	SSNS		Oth	B	B	yes	yes	6.9	11-17
LUT	yes	F	2017	163	17.2384	17	110	150	yes	3+	yes	yes	0.4	yes	1.71	560.7	yes	yes	39.3678	no	no	no	no	no	no		SD	FRSD	SSNS	FSGS	Hau	B	B	yes	yes	31.9	11-17
LAS	yes	M	2017	93	2.62466	3	40	80	no	3+	no	no	1.27	yes	0.44	320	yes	yes	87.2932	no	no	no	no	no	no		SSNS	SSNS	SSNS	not in	You	B	B	yes	yes	20.5	0-5
LUT	yes	F	2017	85	1.56712	2	96	138	yes	4+	yes	yes	2.03	yes	0.38	363.5	yes	yes	92.3816	no	yes	no	yes	no	no		SD	FRSD	SSNS	ND	You	B	B	yes	yes	33.1	0-5
LAS	yes	M	2017	96	2.99452	3	60	90	no	2.4			2.4	yes	0.55	321	yes	yes	72.0873	no	no	no	no	no	no		SSNS	SSNS	SSNS		Ibo	B	B	no	yes	21	0-5
LAS	yes	F	2017	131.5	8.78904	9	80	120	yes	3+	yes	yes	1.6	yes	0.7	444.7	yes	yes	77.585	no	no	no	no	no	no		SSNS	SSNS	SSNS		Ibo	B	B	yes	yes	21.8	6-10
LAS	yes	F	2017	100	3.55342	4	50	90	no	7.4	no	no	1.5	yes	0.81	504	yes	yes	50.9877	no	no	no	no	no	no		SSNS	SSNS	SSNS	not in	Oth	B	B	yes	yes	22.3	0-5
LAS	no	M	2017	131	8.65205	9	70	90	no	9.1	yes	yes	1.28	yes	#NULL!	236	yes	no	#NULL!		no	no	no	no	no		SRNS	SRNS	SRNS		You	B	B	yes	yes	22.3	6-10
LAS	no	M	2017	138	9.99178	10	#NULL!	#NULL!					#NULL!	no	#NULL!	#NULL!	no	no	#NULL!		yes	yes	no	yes	no		Late SR	SRNS	SRNS	FSGS	You	B	B	no	no	23	6-10
LUT	yes	F	2017	163.5	13.7	14	80	108	no	19.	no	no	1.4	yes	0.68	290	yes	no	99.3022	no	yes	yes	no	no	no		SRNS	SRNS	SRNS	FSGS	Ibo	B	B	yes	yes	35.3	11-17
LUT	yes	M	2017	94.4	4.09863	4	#NULL!	100	no	11.	no	no	0.9	yes	0.1	431.5	yes	yes	389.872	yes	no	no	no	no	no		SSNS	SSNS	SSNS	not in	Oth	B	B	yes	yes	35.4	0-5
LAS	yes	F	2017	138	9.90411	10	#NULL!	#NULL!	no		no	no	1.5	yes	0.64	434	yes	no	89.0531	no	yes	yes	no	no	no		SRNS	SRNS	SRNS	not in	You	B	B	yes	yes	23.5	6-10
LUT	yes	M	2017	84	1.71233	2	100	140	yes	8.2	yes	yes	1.2	yes	0.11	576.2	yes	yes	315.382	yes	no	no	no	no	no		SSNS	SSNS	SSNS	not in	You	B	B	yes	yes	19.6	0-5
LAS	yes	M	2016	97	3.05753	3	40	70	no	11.	no	no	0.9	yes	0.2	497.3	yes	yes	200.305	yes	no	no	no	no	no		SSNS	SSNS	SSNS	not in	You	B	B	yes	yes	24.4	0-5
LUT	yes	F	2016	96.5	2.67945	3	60	88	no				1.9	yes	0.34	270.2	yes	yes	117.219	no	no	no	no	no	no		SSNS	SSNS	SSNS	not in	Oth	B	B	no	yes	36.8	0-5
LAS	yes	M	2016	121	6.86849	7	50	90	no	3+	yes	yes	1.3	yes	0.38	580.8	yes	yes	131.508	no	no	no	no	no	no		SSNS	SSNS	SSNS	not in	Ibo	B	B	yes	yes	24.7	6-10
LAS	yes	M	2016	130	8.54795	9	90	130	yes	3+	yes	yes	1.5	yes	1.2	520	yes	no	44.7417	no	no	no	no	no	no		FR	FRSD	SSNS		You	B	B	yes	yes	25.2	6-10
LAS	yes	M	2016	95.5	2.86575	3	60	102	yes	4+	no	no	1.64	yes	0.47	626	yes	yes	83.9181	no	no	no	no	no	no		SSNS	SSNS	SSNS	not in	You	B	B	yes	yes	25.5	0-5
LAS	yes	M	2016	158	13.389	13	95	130	yes	6.0	no	no	1.5	yes	1.5	368	yes	yes	43.5027	no	no	no	no	no	no		SSNS	SSNS	SSNS	not in	Ibo	B	B	yes	yes	25.7	11-17
LUT	no	F	2016	96	3.09589	3	#NULL!	#NULL!					#NULL!	no	#NULL!	#NULL!	no	yes	#NULL!		no	no	no	no	no		SSNS	SSNS	SSNS	not in	Ibo	B	B	no	no	29.8	0-5
LAS	yes	M	2016	106.5	4.48767	4	36	80	no	2+	yes	yes	2	yes	0.4	402	yes	yes	109.961	no	no	no	no	no	no		SSNS	SSNS	SSNS	not in	Ibo	B	B	yes	yes	26.8	0-5
LAS	yes	M	2016	106.5	4.49589	4	68	104	no	8.3	no	no	1.1	yes	0.35	862.3	yes	yes	125.67	no	no	no	no	no	no		SSNS	SSNS	SSNS	not in	You	B	B	yes	yes	26.9	0-5
LUT	no	F	2016	116	5.52603	6	70	110	yes	2+	no	no	1.4	yes	#NULL!	#NULL!	no	yes	#NULL!		no	no	no	no	no		SSNS	SSNS	SSNS	not in	You	B	B	yes	yes	15.8	6-10
LUT	yes	M	2016	138	8.7589	9	60	124	yes	10	no	no	1.1	yes	0.94	722	yes	yes	60.6319	no	no	no	no	no	no		SSNS	SSNS	SSNS	not in	You	B	B	yes	yes	39.2	6-10
LUT	yes	M	2016	147	14.7507	15	110	150	yes	3.8	yes	yes	#NULL!	no	1.72	289.6	yes	yes	35.2971	no	no	no	no	no	no		SSNS	SSNS	SSNS	ND	Hau	B	B	yes	yes	7.4	11-17
LUT	yes	M	2016	172	15.6658	16	110	150	yes	5.6	no	no	1.4	yes	0.83	247.1	yes	yes	85.5855	no	no	no	no	no	no		SSNS	SSNS	SSNS	ND	Ibo	B	B	yes	yes	18.4	11-17
LUT	yes	M	2016	151	15.8192	16	60	110	no	4+	no	no	1.5	yes	0.59	309.4	yes	no	105.7	no	yes	no	no	no	no	aza	SRNS	SRNS	SRNS	MEMB	You	B	B	yes	yes	39.8	11-17
LUT	yes	M	2016	93	1.89315	2	60	100	yes	5.9	no	no	1.2	yes	0.19	501.93	yes	yes	202.153	yes	no	no	no	no	no		SSNS	SSNS	SSNS	not in	Hau	B	B	yes	yes	15.1	0-5
LUT	yes	M	2016	95	3.71233	4	70	104	no	4+	yes	yes	0.9	yes	0.15	583.01	yes	yes	261.567	yes	no	no	no	no	no		SSNS	FRSD	SSNS	ND	You	B	B	yes	yes	40.3	0-5
LUT	yes	M	2016	106	3.69589	4	40	90	no	3+	yes	yes	0.9	yes	0.21	467.18	yes	yes	208.467	yes	no	no	no	no	no		SSNS	SSNS	SSNS	not in	Ibo	B	B	yes	yes	21.4	0-5
LAS	yes	F	2016	130	8.60278	9	50	80	no	3+	no	no	1.31	yes	0.55	467	yes	yes	97.6182	no	no	no	no	no	no		SSNS	SSNS	SSNS	not in	You	B	B	yes	yes	28.2	6-10
LAS	yes	F	2016	105	4.28493	4	#NULL!	#NULL!	no	4+	no	no	0.9	yes	0.23	350	yes	yes	188.543	yes	no	no	no	no	no		SSNS	SSNS	SSNS		Ibo	B	B	yes	yes	28.3	0-5
LAS	yes	F	2016	154	12.6111	13	50	80	no	3+	no	no	4.8	yes	0.98	240	yes	yes	64.9	no	no	no	no	no	no		SD	FRSD	SSNS	not in	You	B	B	yes	yes	28.4	11-17
LUT	yes	M	2016	112	5.26849	5	50	100	no	3+	no	no	1.3	yes	0.21	474.9	yes	yes	220.267	yes	no	no	no	no	no		SSNS	SSNS	SSNS	ND	Oth	B	B	yes	yes	1.3	0-5
LUT	yes	M	2016	157.2	11.4	11	60	90	no	3+	no	no	1	yes	0.31	432	yes	yes	209.431	yes	no	no	no	no	no		SSNS	SSNS	SSNS	not in	You	B	B	yes	yes	9.9	11-17
LAS	yes	M	2016	97	3.07945	3	50	80	no	1+	no	no	2.1	yes	0.24	622.6	yes	yes	166.921	yes	no	no	no	no	no		SSNS	SSNS	SSNS	not in	You	B	B	yes	yes	29.1	0-5
LAS	yes	M	2016	97.5	3.23288	3	70	100	no	3+	no	no	1.52	yes	1	241	yes	yes	40.2675	no	no	no	no	no	no		SSNS	SSNS	SSNS	not in	You	B	B	yes	yes	29.3	0-5
LAS	yes	M	2016	87	1.97778	2	50	90	no	3+	no	no	2.4	yes	1	#NULL!	no	yes	35.931	no	no	no	no	no	no		SSNS	SSNS	SSNS	not in	You	B	B	yes	yes	29.8	0-5
LAS	yes	F	2016	109.5	5.00548	5	64	104	no	3+	yes	yes	2.2	yes	1.64	128.2	yes	yes	27.5753	no	no	no	no	no	no		SSNS	SSNS	SSNS	not in	You	B	B	yes	yes	30.6	0-5
LAS	yes	F	2016	95	3.00274	3	52	84	no	5.8	no	no	1.2	yes	0.1	577	yes	yes	392.35	yes	no	no	no	no	no		SSNS	SSNS	SSNS	not in	You	B	B	yes	yes	30.9	0-5
LAS	yes	M	2016	89.5	2.41111	2	60	90	no	3+	yes	yes	2.7	yes	0.12	216.6	yes	yes	308.029	yes	no	no	no	no	no		SSNS	SSNS	SSNS	not in	Ibo	B	B	yes	yes	31.2	0-5
LAS	yes	M	2016	121	6.88767	7	90	60	no	2+	no	no	1.49	yes	0.5	278	yes	yes	99.946	no	no	no	no	no	no		SSNS	SSNS	SSNS	not in	You	B	B	yes	yes	31.3	6-10
LAS	yes	M	2016	131	8.71781	9	80	100	no	2+	no	no	1.37	yes	0.28	774	yes	yes	193.225	yes	no	no	no	no	no		SSNS	SSNS	SSNS		You	B	B	yes	yes	32.1	6-10
LUT	no	M	2016	148	11.1644	11	50	124	no	2.7	no	no	1.4	yes	#NULL!	308.88	yes	yes	#NULL!		no	no	no	no	no		SSNS	SSNS	SSNS	ND	Ibo	B	B	yes	yes	4.1	11-17
LUT	yes	M	2016	124.4	6.13425	6	60	100	no	0.5	no	no	2.3	yes	0.5	325	yes	yes	102.754	no	no	no	no	no	no		SSNS	SSNS	SSNS	ND	You	B	B	yes	yes	44.8	6-10
LUT	yes	M	2016	126	5.18356	5	50	100	no	2.2	no	no	1.6	yes	0.51	437	yes	no	102.035	no	yes	no	yes	yes	no		Late SR	SRNS	SRNS	FSGS	Ibo	B	B	yes	yes	45.4	0-5
LUT	yes	M	2016	96.5	1.60274	2	#NULL!	#NULL!		3+			0.9	yes	0.18	405.4	yes	yes	221.414	yes	no	no	no	no	no		SSNS	SSNS	SSNS	ND	You	B	B	no	no	30.9	0-5
LUT	yes	F	2016	75	1.99452	2	#NULL!	#NULL!		3+	no	no	3.1	yes	0.43	332.05	yes	yes	72.0349	no	no	no	no	no	no		SSNS	SSNS	SSNS	ND	You	B	B	yes	no	33.5	0-5
LAS	yes	M	2016	133	9.06575	9	98	76	no	3+	no	no	1.39	yes	0.45	754	yes	yes	122.064	no	no	no	no	no	no		SSNS	SSNS	SSNS	not in	Oth	B	B	yes	yes	5.1	6-10
LAS	yes	M	2016	121	6.76712	7	60	100	no	2.2	no	no	1.46	yes	0.41	412	yes	yes	121.885	no	no	no	no	no	no		SSNS	SSNS	SSNS	not in	You	B	B	yes	yes	35.2	6-10
LAS	yes	M	2016	87	1.85753	2	60	80	no	3+	no	no	1.83	yes	1	268	yes	yes	35.931	no	no	no	no	no	no		SSNS	SSNS	SSNS	not in	Ibo	B	B	yes	yes	35.3	0-5
LUT	no	M	2016	100	3.52055	4	#NULL!	#NULL!		4+			#NULL!	no	0.464	262.55	yes	yes	89.0086	no	yes	no	yes	no	no		SD	FRSD	SSNS	not in	Ibo	B	B	no	no	47.6	0-5
LAS	yes	M	2016	136	9.59178	10	68	110	no	12.	no	no	1.2	yes	0.71	346	yes	yes	79.1099	no	yes	yes	no	no	no		FR	FRSD	SSNS	FSGS	You	B	B	yes	yes	35.9	6-10
LAS	yes	F	2016	86.5	2.10959	2	70	100	yes	3+	yes	yes	1.5	yes	0.16	641.9	yes	yes	223.278	yes	no	no	no	no	no		SSNS	SSNS	SSNS	not in	You	B	B	yes	yes	36.4	0-5
LAS	yes	M	2016	87	1.89589	2	30	70	no	8.9	no	no	1.97	yes	0.51	401	yes	yes	70.4529	no	no	no	no	no	no		SSNS	SSNS	SSNS	not in	You	B	B	yes	yes	36.5	0-5
LUT	no	M	2015	128	8.35342	8	#NULL!	#NULL!					#NULL!	no	#NULL!	#NULL!	no	yes	#NULL!		no	no	no	no	no		SSNS	SSNS	SSNS	ND	You	B	B	no	no	32.9	6-10
LUT	yes	F	2015	144	12.2356	12	60	100	no	2.6	no	no	2.2	yes	0.5	344	yes	yes	118.944	no	no	no	no	no	no		SSNS	SSNS	SSNS	not in	Hau	B	B	yes	yes	50	11-17
LAS	yes	F	2015	71	0.753425	1	70	116	yes	10.			1.75	yes	0.38	637.7	yes	yes	77.1658	no	no	no	no	no	no		SSNS	SSNS	SSNS	FSGS	Ibo	B	B	no	yes	38.2	0-5
LAS	yes	M	2015	103.5	4.01096	4	60	90	no	2+	no	no	1.2	yes	0.33	633	yes	yes	129.532	no	yes	no	no	yes	no		FR	FRSD	SSNS	not in	You	B	B	yes	yes	38.3	0-5
LUT	yes	M	2015	111	5.36712	5	80	130	yes	2.2	no	no	0.7	yes	0.14	#NULL!	no	yes	327.45	yes	no	no	no	no	no		SSNS	SSNS	SSNS	ND	You	B	B	yes	yes	1.9	0-5
LUT	yes	F	2015	151	12.0438	12	70	130	yes	4+	no	no	2	yes	0.35	363.7	yes	yes	178.18	yes	no	no	no	no	no		SSNS	SSNS	SSNS	ND	You	B	B	yes	yes	2.7	11-17
LUT	yes	F	2015	124	7.54247	8	60	100	no		yes	yes	0.9	yes	0.25	779.7	yes	yes	204.848	yes	no	no	no	no	no		SD	FRSD	SSNS	not in	Ibo	B	B	yes	yes	54.6	6-10
LAS	yes	M	2015	84	1.65753	2	60	98	yes	3+	no	no	1.6	yes	0.8	392	yes	yes	43.365	no	no	no	no	no	no		SSNS	SSNS	SSNS	not in	You	B	B	yes	yes	42.5	0-5
LAS	yes	M	2015	107.5	4.7589	5	78	100	yes	2+	no	no	1.6	yes	0.6	397	yes	yes	73.9958	no	no	no	no	no	no		SSNS	SSNS	SSNS	not in	You	B	B	yes	yes	43.4	0-5
LAS	yes	M	2015	100.5	3.56986	4	58	88	no	3+	no	no	3.8	yes	0.4	305.5	yes	yes	103.766	no	no	no	no	no	no		SSNS	SSNS	SSNS	not in	You	B	B	yes	yes	43.5	0-5
LUT	yes	F	2015	132.7	8.95342	9	100	160	yes	3+	yes	yes	2	yes	0.72	258.69	yes	no	76.1182	no	no	no	no	no	no		SRNS	SRNS	SRNS	awaiti	Ibo	B	B	yes	yes	7	6-10
LAS	yes	F	2015	125	7.79722	8	50	90	no	3+	no	no	4.1	yes	1.19	264	yes	yes	43.3824	no	no	no	no	no	no		SSNS	SSNS	SSNS	not in	You	B	B	yes	yes	43.6	6-10
LUT	no	M	2015	110	4.96164	5	#NULL!	#NULL!					#NULL!	no	#NULL!	#NULL!	no	yes	#NULL!		no	no	no	no	no		SSNS	SSNS	SSNS	not in	You	B	B	no	no	43.6	0-5
LUT	yes	F	2015	80	2.03836	2	#NULL!	#NULL!		11.	no	no	1.3	yes	0.3	252	yes	yes	110.133	no	no	no	no	no	no		SSNS	SSNS	SSNS	not in	Oth	B	B	yes	no	56.2	0-5
LUT	yes	M	2015	108	7.07123	7	70	95	no	4.4	no	no	2.9	yes	0.21	200	yes	yes	212.4	yes	no	no	no	no	no		SSNS	SSNS	SSNS	ND	You	B	B	yes	yes	56.5	6-10
LUT	yes	M	2015	83.5	1.8137	2	70	120	yes	9.8	no	no	1.3	yes	0.09	521.2	yes	yes	383.172	yes	no	no	no	no	no		FR	FRSD	SSNS	ND	You	B	B	yes	yes	56.5	0-5
LUT	yes	F	2015	139	10.4027	10	80	112	no	6.9	no	no	2.1	yes	0.84	760.062	yes	no	68.3417	no	yes	yes	no	no	no		SRNS	SRNS	SRNS	refuse	Oth	B	B	yes	yes	30.1	6-10
LAS	yes	M	2015	97	3.12055	3	68	96	no	2+	no	no	1.3	yes	1.7	286.2	yes	yes	23.5653	no	no	no	no	no	no		SSNS	SSNS	SSNS	not in	You	B	B	yes	yes	44.7	0-5
LUT	yes	M	2015	94.5	3.92329	4	60	92	no	28.	yes	yes	2.03	yes	0.3	509.5	yes	yes	130.095	no	yes	no	yes	yes	no		SD	FRSD	SSNS	ND	You	B	B	yes	yes	57.2	0-5
LUT	no	F	2015	103	3.98904	4	#NULL!	#NULL!					#NULL!	no	#NULL!	#NULL!	no	yes	#NULL!		no	no	no	no	no		SSNS	SSNS	SSNS	ND	You	B	B	no	no	32.9	0-5
LAS	yes	M	2015	103.5	3.99452	4	80	124	yes	2+	no	no	1.4	yes	0.77	628	yes	no	55.5136	no	yes	yes	no	yes	no		SRNS	SRNS	SRNS	FSGS	Ibo	B	B	yes	yes	45.5	0-5
LAS	yes	M	2015	136	9.63836	10	70	100	no	4+	yes	yes	1.5	yes	1.8	346	yes	yes	31.2044	no	no	no	no	no	no		FR	FRSD	SSNS	not in	You	B	B	yes	yes	45.7	6-10
LAS	yes	M	2015	149	11.9699	12	62	98	no	4+	no	no	1.6	yes	0.65	510.4	yes	yes	94.6723	no	no	no	no	no	no		FR	FRSD	SSNS	not in	You	B	B	yes	yes	45.7	11-17
LUT	yes	M	2015	88	2.03562	2	#NULL!	#NULL!	no		no	no	1.2	yes	0.36	312.74	yes	yes	100.956	no	no	no	no	no	no		SSNS	SSNS	SSNS	ND	Oth	B	B	yes	yes	58.4	0-5
LUT	yes	M	2015	109	4.8	5	#NULL!	#NULL!		5.4	no	no	1.2	yes	0.45	343.63	yes	yes	100.038	no	yes	yes	no	no	no	ritux	SD	FRSD	SSNS	FSGS	Oth	B	B	yes	no	46.9	0-5
LAS	yes	F	2015	122.5	7.32603	7	54	80	no	3+	no	no	3	yes	2.1	420	yes	yes	24.0917	no	no	no	no	no	no		SSNS	SSNS	SSNS	not in	You	B	B	yes	yes	59.1	6-10
LUT	yes	M	2015	91	1.45753	1	#NULL!	#NULL!		3.4		no	0.6	yes	0.05	563.6	yes	yes	751.66	yes	no	no	no	no	no		SSNS	SSNS	SSNS	not in	You	B	B	yes	no	10.4	0-5
LUT	yes	F	2015	94	3.2	3	#NULL!	#NULL!		6.3	no	no	0.8	yes	0.31	448	yes	yes	125.232	no	no	no	no	no	no		SSNS	SSNS	SSNS	not in	You	B	B	yes	no	3.5	0-5
LUT	yes	M	2015	91.5	2.7	3	68	98	no	7.6	no	no	1.1	yes	0.32	483.4	yes	yes	118.092	no	no	no	no	no	no		SSNS	SSNS	SSNS		Ibo	B	B	yes	yes	11.3	0-5
LUT	yes	M	2014	125	5.7726	6	40	86	no	3.7	yes	yes	0.7	yes	0.55	455.5	yes	yes	93.8636	no	no	no	no	no	no		SSNS	SSNS	SSNS	not in	Oth	A	B	yes	yes	49.2	6-10
LUT	yes	M	2014	122	7.04384	7	50	100	no	2+	yes	yes	2.5	yes	0.42	509.5	yes	yes	119.967	no	no	no	no	no	no		SSNS	SSNS	SSNS	not in	Oth	A	B	yes	yes	61.4	6-10
LUT	yes	F	2014	141	11.7	12	70	100	no	11.	1+	yes	2	yes	0.81	286.2	yes	unknown	71.8926	no	no	no	no	no	no		SSNS	SSNS	SSNS		Oth	A	B	yes	yes	0.7	11-17
LUT	yes	F	2014	127.5	9.34521	9	70	100	no	3.9	yes	yes	1	yes	1.05	#NULL!	no	no	50.15	no	yes	no	no	yes	no		SRNS	SRNS	SRNS	Not do	Oth	A	B	yes	yes	63.9	6-10
LUT	yes	M	2014	82	1.4411	1	#NULL!	#NULL!		3.5	no	no	0.7	yes	0.37	594.6	yes	no	91.5297	no	yes	yes	no	no	no	ritux	SRNS	SRNS	SRNS	FSGS	Ibo	A	B	yes	no	64.2	0-5
LUT	yes	M	2014	136	11.6301	12	90	110	yes	13.	no	no	1.2	yes	1.49	525.1	yes	yes	37.6966	no	yes	no	yes	no	no		SD	FRSD	SSNS	not in	You	A	B	yes	yes	64.9	11-17
LUT	yes	F	2014	106	4.38082	4	60	100	no	2+	yes	yes	1	yes	0.28	941.8	yes	yes	156.35	yes	no	no	no	no	no		SSNS	SSNS	SSNS	ND	You	A	B	yes	yes	65.9	0-5
LUT	no	M	2014	130	6.9589	7	#NULL!	#NULL!					#NULL!	no	#NULL!	#NULL!	no	yes	#NULL!		no	no	no	no	no		SSNS	SSNS	SSNS	not in	Ibo	A	B	no	no	29.4	6-10
LUT	yes	M	2014	142	10.6932	11	#NULL!	#NULL!					#NULL!	no	0.34	#NULL!	no	yes	172.488	yes	no	no	no	no	no		SSNS	SSNS	SSNS	ND	You	A	B	no	no	63.1	11-17
LUT	yes	M	2014	127	7.91781	8	50	90	no	nil			0.9	yes	0.26	320.5	yes	yes	201.735	yes	no	no	no	no	no		SSNS	SSNS	SSNS	not in	Hau	A	B	no	yes	58.9	6-10
LUT	yes	F	2014	117	6.4	6	70	110	no	3+	yes	yes	1.4	yes	1.2	308.85	yes	yes	40.27	no	yes	yes	no	no	no		SRNS	SRNS	SRNS		Ibo	A	B	yes	yes	68	6-10
LUT	yes	M	2014	160	12.9534	13	70	110	no	3.7	no	no	2.6	yes	0.89	451.6	yes	no	74.2472	no	yes	yes	no	no	no		SRNS	SRNS	SRNS	FSGS	Ibo	A	B	yes	yes	68.4	11-17
LUT	no	M	2014	105	4.2411	4	#NULL!	#NULL!					#NULL!	no	#NULL!	#NULL!	no	yes	#NULL!		no	no	no	no	no		SSNS	SSNS	SSNS		You	A	B	no	no	69	0-5
LUT	yes	F	2014	99.5	2.73151	3	70	110	yes	3.1	no	no	1.2	yes	0.26	479	yes	yes	158.052	yes	no	no	no	no	no		SSNS	SSNS	SSNS	not in	Ibo	A	B	yes	yes	60.2	0-5
LUT	yes	F	2014	129.5	8.33151	8	80	100	no	5.0	no	no	1.2	yes	0.31	467.2	yes	yes	172.527	yes	no	no	no	no	no		SSNS	SSNS	SSNS	not in	You	A	B	yes	yes	69.8	6-10
LUT	yes	F	2014	132	8.85479	9	90	130	yes	6.2	no	no	1.8	yes	0.53	366	yes	no	102.86	no	yes	yes	no	no	no		SRNS	SRNS	SRNS	Not co	Oth	A	B	yes	yes	45.9	6-10
LUT	yes	F	2014	99	3.5	4	#NULL!	#NULL!		4.7	no	no	1.3	yes	0.5	544.4	yes	yes	81.774	no	no	no	no	no	no		SSNS	SSNS	SSNS		You	A	B	yes	no	59.9	0-5
LUT	no	F	2013	90.5	2.54247	3	#NULL!	#NULL!					#NULL!	no	#NULL!	#NULL!	no	yes	#NULL!		yes	no	yes	no	no		FR	FRSD	SSNS	not in	You	A	B	no	no	75	0-5
LUT	no	M	2013	110.5	7.01096	7	60	100	no	1.7	no	no	1.8	yes	#NULL!	308.88	yes	yes	#NULL!		no	no	no	no	no		SSNS	SSNS	SSNS	ND	You	A	B	yes	yes	75.2	6-10
LUT	yes	F	2013	80	1.5	2	#NULL!	#NULL!		26.	no	no	1.4	yes	0.45	313.2	yes	yes	73.4222	no	yes	yes	no	no	no		SD	FRSD	SSNS		Ibo	A	B	yes	no	19.3	0-5
LUT	yes	M	2013	118	5.1	5	50	100	no	9.8	2+	yes	1	yes	1	737.4	yes	yes	48.734	no	no	no	no	no	no		SSNS	SSNS	SSNS	not in	Ibo	A	B	yes	yes	15.9	0-5
LUT	yes	F	2013	80	1.4	1	#NULL!	#NULL!			no	no	1.4	yes	1.36	#NULL!	no	no	24.2941	no	yes	yes	no	no	no		SD	FRSD	SSNS		Ibo	A	B	yes	no	20.5	0-5
LUT	yes	M	2013	147.5	10.3	10	70	100	no	29	no	no	1.1	yes	0.72	582.8	yes	yes	84.6076	no	yes	yes	no	no	yes		SD	FRSD	SSNS		Ibo	A	B	yes	yes	78.7	6-10
LUT	no	F	2013	152.5	15.1	15	70	100	no				#NULL!	no	0.63	#NULL!	no	no	99.9722	no	yes	no	no	yes	no		SRNS	SRNS	SRNS	FSGS	Oth	A	B	no	yes	67.9	11-17
LUT	no	F	2013	121	5.5	6	70	94	no	3.8	no	no	#NULL!	no	#NULL!	306	yes	yes	#NULL!		yes	yes	yes	no	no		SD	FRSD	SSNS	not in	Oth	A	B	yes	yes	9.3	6-10
LUT	yes	F	2013	122.5	7.3863	7	80	120	yes	3+	yes	yes	0.9	yes	0.69	#NULL!	no	yes	73.3225	no	yes	yes	yes	no	no		FR	FRSD	SSNS	MesPGn	Ibo	A	B	yes	yes	81.9	6-10
LUT	yes	M	2013	91	2.2	2	50	100	no	2.3	no	no	1.5	yes	0.36	483.4	yes	yes	104.397	no	no	no	no	no	no		SSNS	SSNS	SSNS		Ibo	A	B	yes	yes	9.1	0-5
LUT	yes	F	2013	91	2.73425	3	70	110	no	5.7	no	no	2	yes	0.62	#NULL!	no	yes	60.6177	no	no	no	no	no	no		SSNS	SSNS	SSNS	not in	You	A	B	yes	yes	75.3	0-5
LUT	yes	M	2013	101.4	1.77534	2	70	110	yes	5.7	no	no	1.2	yes	0.62	517	yes	yes	67.5455	no	yes	yes	yes	no	no		SD	FRSD	SSNS	MCNS	You	A	B	yes	yes	82.5	0-5
LUT	yes	F	2013	115	6	6	#NULL!	#NULL!	no	3+			#NULL!	no	1.52	576.183	yes	no	31.2467	no	yes	yes	no	no	no		SRNS	SRNS	SRNS		You	A	B	no	yes	10.2	6-10
LUT	yes	M	2013	84.5	5.26849	5	70	120	yes	10	1+	yes	2.08	yes	1.12	321	yes	yes	31.1594	no	no	no	no	no	no		SSNS	SSNS	SSNS	ND	Hau	A	B	yes	yes	0.5	0-5
LUT	yes	M	2013	110	3.8	4	50	80	no	1.7	no	no	1.89	yes	0.59	398.3	yes	yes	77	no	no	no	no	no	no		SSNS	SSNS	SSNS	not in	Ibo	A	B	yes	yes	11.7	0-5
LUT	yes	M	2013	116	5.33425	5	60	100	no	17.	yes	yes	1.1	yes	1.2	467.2	yes	yes	39.9233	no	no	no	no	no	no		SSNS	SSNS	SSNS	not in	Ibo	A	B	yes	yes	85	0-5
LUT	yes	F	2012	86	2.1	2	80	110	yes	2.7	3+	yes	1.63	yes	0.35	359.6	yes	yes	101.48	no	no	no	no	no	no		SSNS	SSNS	SSNS	not in	You	A	A	yes	yes	14.2	0-5
LUT	yes	M	2012	167	14.7	15	60	110	no	2.8	no	no	#NULL!	no	0.8	262	yes	no	86.2137	no	yes	yes	no	no	no		SRNS	SRNS	SRNS	migrat	Ibo	A	A	yes	yes	5.6	11-17
LUT	no	M	2012	170.4	12.9	13	60	120	no	4	3+	yes	1.9	yes	#NULL!	#NULL!	no	yes	#NULL!		no	no	no	no	no		SSNS	SSNS	SSNS		Ibo	A	A	yes	yes	0.5	11-17
LUT	yes	M	2012	117	5.7	6	60	90	no	3+	no	no	2.7	yes	0.3	240	yes	yes	161.07	yes	no	no	no	no	no		SSNS	SSNS	SSNS		You	A	A	yes	yes	23	6-10
LUT	yes	F	2012	93.5	3.43836	3	60	90	no	6.1	no	no	2	yes	0.3	486	yes	yes	128.718	no	no	no	no	no	no		SSNS	SSNS	SSNS	not in	You	A	A	yes	yes	41.6	0-5
LUT	yes	M	2012	180	15.1	15	100	160	yes	3.5	no	no	1.8	yes	1.02	450	yes	no	72.8824	no	yes	yes	no	no	yes		SRNS	SRNS	SRNS	FSGS	Ibo	A	A	yes	yes	18.7	11-17
LUT	yes	M	2012	129	10.5	11	80	110	no	5.6	3+	yes	1.1	yes	0.59	702	yes	yes	90.3	no	no	no	no	no	no		SSNS	SSNS	SSNS		Hau	A	A	yes	yes	0.9	11-17
LUT	yes	F	2012	81.5	1.50137	2	70	110	yes	12.	yes	yes	0.9	yes	0.7	517.37	yes	yes	48.085	no	no	no	no	no	no		SD	FRSD	SSNS	not in	Oth	A	A	yes	yes	93.1	0-5
LUT	yes	M	2012	106	3.6	4	60	106	no	10.	3+	yes	1	yes	0.46	760	yes	no	95.1696	no	yes	yes	no	no	no		SRNS	SRNS	SRNS	ND	Oth	A	A	yes	yes	26	0-5
LUT	yes	M	2012	165	15.4	15	60	110	no	2+	no	no	1	yes	0.4	866.2	yes	yes	170.362	yes	no	no	no	no	no		SSNS	SSNS	SSNS		Oth	A	A	yes	yes	9.3	11-17
LUT	yes	M	2012	91	2.47671	2	50	90	no	2	no	no	1.5	yes	0.33	359	yes	yes	113.888	no	no	no	no	no	no		SSNS	SSNS	SSNS	not in	You	A	A	yes	yes	46.1	0-5
LUT	yes	M	2012	83	2.08219	2	60	90	no	3+	no	no	0.9	yes	0.6	536.68	yes	yes	57.1317	no	no	no	no	no	no		SSNS	SSNS	SSNS	not in	You	A	A	yes	yes	95	0-5
LUT	yes	F	2012	88.5	2.34247	2	50	90	no	4.0	no	no	1.3	yes	0.28	590.73	yes	no	130.537	no	yes	yes	no	no	yes		SRNS	SRNS	SRNS	AGN	Ibo	A	A	yes	yes	95.9	0-5
LUT	yes	F	2012	135	8.2	8	60	100	no	13.	no	no	1.5	yes	1.26	595.5	yes	no	44.25	no	no	no	no	no	no		SRNS	SRNS	SRNS	FSGS	Ibo	A	A	yes	yes	25.9	6-10
LUT	yes	M	2012	93	3.1	3	50	80	no	11.	no	no	1.2	yes	1.83	637	yes	yes	20.9885	no	no	no	no	no	no		SSNS	SSNS	SSNS	ND	Ibo	A	A	yes	yes	2.7	0-5
LUT	yes	M	2012	78	1.1	1	70	160	yes	15.	2+	yes	1.5	yes	0.5	372	yes	yes	64.428	no	no	no	no	no	no		SSNS	SSNS	SSNS		Ibo	A	A	yes	yes	23.8	0-5
LUT	yes	M	2011	107	6.2	6	60	110	yes	5.7	no	no	2.3	yes	0.7	383	yes	yes	63.13	no	no	no	no	no	no		SSNS	SSNS	SSNS	not in	Ibo	A	A	yes	yes	6.9	6-10
LUT	yes	F	2011	151	14.3	14	90	120	yes	6.2		no	1.8	yes	1.3	339	yes	no	47.9715	no	no	no	no	no	no		SRNS	SRNS	SRNS		You	A	A	yes	yes	43.4	11-17
LUT	yes	F	2011	91	2.5	3	60	130	yes	3+	no	no	1.5	yes	0.7	692.2	yes	no	53.69	no	yes	no	no	yes	no		SRNS	SRNS	SRNS		Oth	A	A	yes	yes	12.7	0-5
LUT	yes	F	2011	91	2.48493	2	60	100	no	7.9	no	no	0.8	yes	0.4	406	yes	yes	93.9575	no	no	no	no	no	no		SSNS	SSNS	SSNS	not in	You	A	A	yes	yes	61.9	0-5
LUT	no	M	2011	109	4.75068	5	#NULL!	#NULL!					#NULL!	no	#NULL!	#NULL!	no	yes	#NULL!		yes	no	yes	no	no		SD	FRSD	SSNS	not in	You	A	A	no	no	98.4	0-5
LUT	yes	M	2011	79.5	1.72603	2	70	110	no	5	no	no	2.6	yes	0.5	416	yes	yes	65.667	no	no	no	no	no	no		SSNS	SSNS	SSNS	not in	Ibo	A	A	yes	yes	49.9	0-5
LUT	yes	M	2011	105.8	3.85205	4	60	110	yes	4.8	no	no	1.4	yes	0.42	312.7	yes	yes	104.037	no	no	no	no	no	no		SSNS	SSNS	SSNS	not in	Ibo	A	A	yes	yes	90.1	0-5
LUT	yes	M	2011	134	14.9151	15	90	120	no	10	no	no	1	yes	0.5	218	yes	yes	110.684	no	no	no	no	no	no		SSNS	SSNS	SSNS	ND	You	A	A	yes	yes	17.4	11-17
LUT	yes	M	2011	90	2.31781	2	50	84	no	9	no	no	0.9	yes	0.6	441.77	yes	yes	61.95	no	yes	no	yes	yes	no		SD	FRSD	SSNS	not in	Ibo	A	A	yes	yes	71.9	0-5
LUT	yes	M	2011	132	8.3589	8	#NULL!	#NULL!	no	17.	no	no	2.4	yes	1.4	520.85	yes	yes	38.94	no	no	no	no	no	no		SSNS	SSNS	SSNS	not in	You	A	A	yes	yes	79.1	6-10
LUT	yes	F	2011	149.8	13.1	13	90	130	yes	9.4	no	no	2	yes	0.6	112	yes	yes	103.112	no	no	no	no	no	no		FR	FRSD	SSNS		Oth	A	A	yes	yes	43	11-17
LUT	yes	F	2011	112	4.6	5	60	110	yes	4+	3+	yes	0.7	yes	0.5	617.8	yes	yes	92.512	no	no	no	no	no	no		SSNS	SSNS	SSNS		Ibo	A	A	yes	yes	1.5	0-5
LUT	yes	M	2011	161	13.7	14	90	126	yes	3+	3+	yes	1.8	yes	1	320	yes	yes	66.493	no	no	no	no	no	no		SSNS	SSNS	SSNS		Ibo	A	A	yes	yes	1.6	11-17
LUT	yes	M	2011	90	2.3	2	90	140	yes	3+	no	no	0.9	yes	0.6	548.3	yes	yes	61.95	no	no	no	no	no	no		SSNS	SSNS	SSNS		You	A	A	yes	yes	2.5	0-5
LUT	no	M	2011	102	3.76438	4	#NULL!	#NULL!					#NULL!	no	#NULL!	#NULL!	no	yes	#NULL!		yes	yes	no	no	no		SSNS	SSNS	SSNS	ND	You	A	A	no	no	88.7	0-5
LUT	yes	M	2011	131	1.75616	2	#NULL!	#NULL!	no	8.9	yes	yes	1.9	yes	0.8	270.9	yes	yes	67.6287	no	yes	yes	no	no	no		SD	FRSD	SSNS	FSGS	You	A	A	yes	yes	105.9	0-5
LUT	yes	M	2011	86.5	1.6	2	#NULL!	#NULL!		2.1		no	2	yes	0.67	308.9	yes	yes	53.3201	no	no	no	no	no	no		SSNS	SSNS	SSNS		Oth	A	A	yes	no	1.7	0-5
LUT	yes	M	2011	70.5	0.7	1	#NULL!	#NULL!	yes	3+			1.1	yes	0.42	579.2	yes	no	69.325	no	yes	yes	no	no	no		SRNS	SRNS	SRNS		You	A	A	no	yes	106.4	0-5
LUT	yes	M	2010	109.4	8.5	9	#NULL!	#NULL!			no	no	1	yes	0.36	656.4	yes	yes	125.506	no	no	no	no	no	no		SSNS	SSNS	SSNS		Oth	A	A	yes	no	1.5	6-10
LUT	yes	F	2010	98.5	3.65205	4	#NULL!	#NULL!	yes	3+	no	no	1.8	yes	0.34	498.1	yes	yes	119.649	no	no	no	no	no	no		SSNS	SSNS	SSNS	not in	You	A	A	yes	yes	112.3	0-5
LUT	yes	F	2010	149	10.3507	10	80	110	no	3+	no	no	1.5	yes	0.66	424.7	yes	yes	93.2379	no	no	no	no	no	no		SSNS	SSNS	SSNS	ND	You	A	A	yes	yes	101.3	6-10
LUT	yes	M	2010	149.4	12	12	70	90	no	2.2	2+	yes	#NULL!	no	0.7	574	yes	no	88.146	no	yes	no	no	yes	no		SRNS	SRNS	SRNS		Ibo	A	A	yes	yes	4.5	11-17
LUT	yes	F	2010	91	2.97808	3	70	110	yes	2.6	2+	yes	2.98	yes	0.64	612	yes	no	58.7234	no	yes	yes	no	yes	no		SRNS	SRNS	SRNS	FSGS	Oth	A	A	yes	yes	117.5	0-5
LUT	yes	F	2010	85.5	1.92877	2	80	110	yes	23	no	no	1.35	yes	0.44	861	yes	yes	80.2534	no	no	no	no	no	no		SSNS	SSNS	SSNS	not in	Ibo	A	A	yes	yes	120.2	0-5
LUT	yes	M	2010	133	9.2	9	70	110	no	2.2	2+	yes	1.67	yes	0.66	417.6	yes	no	83.2258	no	no	no	no	no	no		SRNS	SRNS	SRNS		Oth	A	A	yes	yes	125.7	6-10
LUT	yes	M	2010	146	11.2	11	60	90	no	2	no	no	#NULL!	no	0.94	143.1	yes	yes	64.1468	no	no	no	no	no	no		SSNS	SSNS	SSNS	not in	Ibo	A	A	yes	yes	4.2	11-17
LAS	yes	F	2017	86	2	2	61	95	no	12.	no	no	1.5	yes	1.2	432.9	yes	yes	29.5983	no	no	no	no	no	no		FR	FRSD	SSNS		Oth	B	B	yes	yes	19.3	0-5
LUT	no	M	2016	#NULL!	8	8	#NULL!	#NULL!					4.4	yes	0.59	223.9	yes	yes	#NULL!		no	no	no	no	no		SSNS	SSNS	SSNS	not in	Oth	B	B	no	no	11.1	6-10
LUT	no	F	2018	110	5.08767	5	#NULL!	#NULL!					#NULL!	no	#NULL!	#NULL!	no	yes	#NULL!		no	no	no	no	no		SSNS	SSNS	SSNS	not in	Ibo	B	B	no	no	16.2	0-5
LUT	no	M	2015	110	4.98356	5	64	100	no	4+			0.2	yes	#NULL!	521	yes	yes	#NULL!		no	no	no	no	no		SSNS	SSNS	SSNS	not in	Ibo	B	B	no	yes	33.1	0-5
LUT	yes	F	2016	78	1.26575	1	#NULL!	#NULL!		3+	no	no	1.8	yes	0.5	#NULL!	no	yes	64.428	no	no	no	no	no	no		SD	FRSD	SSNS	not in	Oth	B	B	yes	no	1.9	0-5
